# Supplementary material for: Behavioural Repeatability and Behavioural Syndrome in the Dung Beetle Copris umbilicatus (Coleoptera, Scarabaeidae)
Source: Insects. 2023 Jun 6;14(6):529. doi: 10.3390/insects14060529 (PMC10298848; doi:10.3390/insects14060529)
Supplement: Supplementary file 1 [file insects-14-00529-s001.zip]

Archive with 2 entries (2 files):
- insects-2409337 - S1 Activity_Pattern.mp4
- insects-2409337-supplementary.pdf
